# Supplementary material for: A Quantum Chemical Deep-Dive into the π-π Interactions of 3-Methylindole and Its Halogenated Derivatives—Towards an Improved Ligand Design and Tryptophan Stacking
Source: Pharmaceuticals (Basel). 2022 Jul 28;15(8):935. doi: 10.3390/ph15080935 (PMC9414876; doi:10.3390/ph15080935)
Supplement: Supplementary file 1 [file pharmaceuticals-15-00935-s001.zip]

Archive with 1 entries (1 files):
- pharmaceuticals-1811239-supplementary.pdf
